# Supplementary material for: Ontogenetic Variations in the Sensory Organ Structure and Morphology on the Cephalic Appendages of Hermetia illucens (Diptera: Stratiomyidae) Larvae
Source: Insects. 2026 Mar 25;17(4):362. doi: 10.3390/insects17040362 (PMC13115912; doi:10.3390/insects17040362)
Supplement: Supplementary file 1 [file insects-17-00362-s001.zip]

Archive with 1 entries (1 files):
- insects-4176084-supplementary.pdf
